# Supplementary material for: The Vascular Flora of Pisa (Tuscany, Central Italy)
Source: Plants (Basel). 2025 Jan 21;14(3):307. doi: 10.3390/plants14030307 (PMC11819712; doi:10.3390/plants14030307)
Supplement: Supplementary file 1 [file plants-14-00307-s001.zip]

Archive with 1 entries (1 files):
- plants-3424047-supplementary.pdf
